# Supplementary material for: C-Reactive Protein for the Early Assessment of Non-Malarial Febrile Patients: A Retrospective Diagnostic Study
Source: Diagnostics (Basel). 2021 Sep 20;11(9):1728. doi: 10.3390/diagnostics11091728 (PMC8469932; doi:10.3390/diagnostics11091728)
Supplement: Supplementary file 1 [file diagnostics-11-01728-s001.zip]

Archive with 1 entries (1 files):
- diagnostics-1386299-supplementary.pdf
